# Supplementary material for: Growing Season Temperatures in Europe and Climate Forcings Over the Past 1400 Years
Source: PLoS One. 2010 Apr 1;5(4):e9972. doi: 10.1371/journal.pone.0009972 (PMC2848609; doi:10.1371/journal.pone.0009972)
Supplement: Table S2 — Verification statistics for the estimation of 101 proxy data using the best analogues taken from the 1575–1744 reference period (the initial number of tree-ring series was 95, that of the historical series was 11, and that of the ice series was 8; 13 series were removed because insufficient number of data within the reference period) R is the correlation between estimates and observations on the reference period, Rp is the verification correlation on the data outside the reference period, RE is the reduction of error and CE the coefficient of efficiency (see text). A cross (+) indicates a confidence level of 75%, a star (*) 90%, two stars (**) 95% and three stars (***) 99%. These confidence levels are determined by Monte-Carlo simulation based 100 red noise series generated for each proxy series. Each random series follows an autoregressive order 1 process where the error term follows a Gaussian law and the order 1 autoregression term is that of the corresponding proxy series. (0.04 MB XLS) [file pone.0009972.s003.xls]

## Sheet: Feuil2 - Tableau 1
Num	Proxy name	R		Rp		RE		CE
1	Aleve_Lar_dec_	0.631333	**	0.415477	**	-0.0473105	***	-0.0596299	***
2	Bercht_Lar_dec_	0.390732		0.402334	***	0.118217	***	-0.22478
3	Cadini_Lar_dec_	0.709483	***	0.540537	***	0.244164	***	0.239845	***
4	Chalet_Lar_dec_	0.781498	***	0.549647	***	0.111124	***	0.0897723	***
5	Chardo_Lar_dec_	0.772433	***	0.598447	***	0.22998	***	0.226608	***
6	Clapou_Lar_dec_	0.668452	+	0.494402	***	0.0674435	***	0.0548914	***
7	Comasi_Lar_dec_	0.665548	***	0.673861	***	0.407559	***	0.407558	***
8	Fodara_Lar_dec_	0.726235	***	0.726789	***	0.559602	***	0.508906	***
9	Mervei_Lar_dec_	0.56046	*	0.529216	***	0.185261	***	0.0892768	**
10	Moutie_Pin_cem_	0.616004	***	0.417437	***	0.120683	***	0.0179338	***
11	Nevac1_Lar_dec_	0.690438	*	0.430756	***	0.166819	***	0.111182	***
13	Oriol_Lar_dec_	0.698044	***	0.456211	***	0.0407426	***	0.0403755	***
14	Passo__Lar_dec_	0.707357	**	0.344849	*	0.11977	***	-0.219756	+
15	Ventin_Lar_dec_	0.559056		0.269659		0.0243881	**	-0.0168373	**
16	Aleve_pin_cem_	0.456576		0.227788		0.138157	***	-0.113068	*
17	Ambriz_Pin_cem_	0.857854	***	0.334862	+	-0.118792	+	-0.163692	+
18	bois_d_	0.762107	***	0.447551	***	-0.0287026	***	-0.0424748	***
19	Chauss_Pin_cem_	0.581985		0.0932506		-0.469082		-0.551507
20	Clavie_Pin_cem_	0.527459		0.4563	***	0.158062	***	0.131301	***
21	Fodara_Lar_dec_.1	0.726235	***	0.726789	***	0.559602	***	0.508906	***
22	Comasi_Lar_dec_.1	0.665548	***	0.673861	***	0.407559	***	0.407558	***
23	Fodara_Lar_dec_.2	0.726235	***	0.726789	***	0.559602	***	0.508906	***
24	Formin_Pin_cem_	0.698134	+	0.274929		-0.233055		-0.233359	+
25	Isola_Pin_cem_	0.463316		0.355412	+	-0.0653222	*	-0.0665082	**
26	Jalave_Pin_cem_	0.80983	+	0.233483		-0.475841		-0.49015
27	La_Jou_Pin_cem_	0.652289	+	0.434203	***	0.0818455	***	0.0709553	***
28	Lacmi_Pin_cem_	0.625245		0.230752		-0.157712		-0.359113
29	Manghe_Pin_cem_	0.862513	***	0.327739	+	-0.60086		-0.775907
30	Obergu_Pin_cem_	0.609926		0.388671	*	0.0332643	***	-0.0942735	*
31	MXD	0.528703		0.382294		0.230117	***	-0.956958
32	TRW	0.807641	+	0.412585	+	0.156235	***	-0.223094
33	Obergu_Pic_abi_	0.781071	*	0.23938		-0.124582	+	-0.652542
34	Simmen_Pic_abi_	0.751602	*	0.268773		-0.643232		-0.650363
35	Kreuth_Pic_exe_	0.726816	**	0.231786		-1.40693		-1.52372
36	Riscop_Pin_nig_	0.501632	+	0.200721		-0.354966		-0.404193
37	Torret_Pin_nig_	0.578237		0.145714		-0.414457		-0.432587
38	Karhun_Pin_sil_	0.735358		0.431093	***	-0.105031	+	-0.105339	*
39	Lieks2_Pin_sil_	0.777734		0.302627		-0.129357		-0.131402	+
40	Lieksa_Pin_sil_	0.662375		0.317206		-0.231482		-0.412258
41	Mudda2_Pin_sil_	0.592242	+	0.411021	**	-0.170816	+	-0.296598
42	Mudda1_Pin_sil_	0.62577		0.51154	***	0.0918541	***	0.0832505	***
43	Siete__Pin_sil_	0.607992		0.289041		-0.189035	+	-0.199232	+
44	Alakie_Pin_syl_	0.742379		0.494579	**	0.128944	+	-0.448896
45	Bjorbo_Pin_syl_	0.625717		0.36948	*	0.132471	***	-0.167479	+
46	Forfjo_Pin_syl_	0.666825	+	0.26187		-0.233661		-0.246086
47	Heraj1_Pin_syl_	0.654459		0.476015		0.201836	+	0.110516
48	Heraj2_Pin_syl_	0.658132		0.386128		-0.24451		-0.397063
49	Isokor_Pin_syl_	0.582132		0.601598	***	0.243979	*	0.0885654	+
50	Kaivan_Pin_syl_	0.474439		0.561369	*	0.173817		0.173494	+
51	Karhun_Pin_sil_.1	0.74356		0.431093	***	-0.105311	+	-0.105339	*
52	Kontio_Pin_syl_	0.700164		0.118681		-0.312156		-0.315746
53	Liippi_Pin_syl_	0.566168		0.603933	***	0.273198	**	0.0579182
54	Stongl_Pin_syl_	0.624962		0.290305		-0.0922906	**	-0.110217	**
55	Torne1_Pin_syl_	0.519045		0.391228		0.268357	***	0.000338292	*
56	Torne2_Pin_syl_	0.647854		0.455663	***	0.085571	***	-0.253761
57	Torne3_Pin_syl_	0.520835		0.31246		0.15071	**	-0.0607396	+
58	Valki1_Pin_syl_	0.70239		0.586799	**	0.279593	*	0.253255	**
59	Valki2_Pin_syl_	0.745882		0.525329	***	0.281647	***	0.246482	***
60	Valki3_Pin_syl_	0.790902		0.444053	**	0.0984478	**	0.0582871	**
61	BELG001	0.620515		0.325845		-0.109845	+	-0.11089	+
64	Fontai_Que_rob_	0.484766		0.164216		-0.475535		-0.492507
65	Wolin_Que_rob_	0.460796		0.186834		-0.358335		-0.587497
66	Chantr_Que_rob_RW_std	0.655593		0.378109	*	0.0895432	***	0.0740785	***
67	Harakk_Pin_syl_	0.660533		0.240712		0.0359775	**	-0.468933
68	Kosken_Pin_syl_	0.624148		0.298099		-0.143999		-0.154031	+
69	Chioni_Pin_nig_	0.622797	*	0.29349		-0.238658		-0.240378	+
72	Gotlan_Pin_syl_	0.282404		0.370816		-0.312269		-0.312454
73	Chelia_Ced_atl_	0.432597		0.323378	+	-0.228057		-0.239236
74	Col_de_Ced_atl_	0.485125		0.301082		-0.0294636	+	-0.0807094	+
75	Tounfi_Ced_atl_	0.578928		0.392608	**	-0.180951		-0.204386
76	Elmam1_Ced_lib_	0.529617		0.15557		-0.520267		-0.699304
77	Antaly_Jun_exc_	0.660694	+	0.185834		-0.213197		-0.234205
78	Gordio_Jun_exc_	0.475209		0.394016		-0.124738		-0.174664
79	Elmam1_Jun_exc_	0.830814	***	0.319905		-0.23725		-0.474085
80	Elmam2_Jun_exc_	0.4428		0.356764	+	0.0287755	***	-0.117749	*
81	Goller_Jun_exc_	0.422388		0.193485		-0.105019		-0.145761	+
82	Su_Bat_Jun_exc_	0.612684		0.282603		-0.0442347	**	-0.17517
83	Kalkim_Pin_nig_	0.614081		0.354512	*	-0.0723756	*	-0.15435	+
84	Koslu__Pin_nig_	0.710344	+	0.226159		-0.522979		-0.523005
85	Ananar_Jun_exc_	0.474679		0.320801		0.0372222	***	-0.0480192	**
86	Circir_Pin_nig_	0.564956		0.302655		0.0429851	***	0.010068	***
87	Gazipa_Ced_lib_	0.741543		0.118633		-0.250618		-0.345548
88	Gazip2_Pin_nig_	0.598826		0.227501		-0.0783698	*	-0.0938518	*
89	Neseli_Jun_exc_	0.524498	+	0.3525	+	-0.0633588	**	-0.0642787	**
90	Silpis_Jun_exc_	0.649932	**	0.432081	***	0.0350242	***	-0.0926383	**
91	VanEng_Tsum	0.468042	***	0.463089	***	0.0962113	***	0.0851757	***
92	Pfister_Tspring	0.374314	*	0.433189	***	-0.0620254	***	-0.0756011	***
93	Pfister_Tsum	0.386089	***	0.480748	***	0.159325	***	0.159243	***
95	Burgundy_GHD	0.494518	***	0.49484	***	0.150332	***	0.133191	***
96	Switzerland_GHD	0.571959	***	0.572183	***	0.168787	***	0.163118	***
97	VendSuiss	0.388474	***	0.525949	***	0.14721	***	0.139907	***
98	VendLRLd	0.453108	***	0.660156	***	0.429251	***	0.421295	***
99	VEND_PI_Val	0.380378		0.637194	***	0.355831	***	0.338398	***
100	VEND_LL_Rho	0.563471		0.772237	***	0.704718	***	0.524627	***
101	Normaccum_NGRIP_GRIP_DYE3	0.883032		0.500285	+	0.186238		0.110129	+
102	d18_NGRIP_GRIP_DYE3	0.880435		0.474736		0.0566117		0.0425004
103	GlaceIrl	0.182169		0.569449	***	0.196544	***	0.137967	***
104	GISP2ACCUM	0.00982807		0.414954	+	-0.228424		-0.240274
105	CRETACCUM	-0.0360639		0.407758		0.0829432		0.0693772
106	Grip	0.988128		0.498463	+	0.248353		-0.468735
107	Dye	0.991628	*	0.45378		0.229342		-0.162033
	MEAN	0.609764		0.396966		-0.00933292		-0.116731
	Prop. signif > 75%		0.415842		0.564356		0.653465		0.613861
	Prop. signif > 90%		0.306931		0.465347		0.554455		0.455446
