# Supplementary material for: Growing Season Temperatures in Europe and Climate Forcings Over the Past 1400 Years
Source: PLoS One. 2010 Apr 1;5(4):e9972. doi: 10.1371/journal.pone.0009972 (PMC2848609; doi:10.1371/journal.pone.0009972)
Supplement: Table S3 — Variance of the 10 temperature principal components: “Total” line concerns the complete spectra and the three other ones the low-pass, middle-pass and high-pass bands. The three bands are delimited by the cut-off frequencies of 0.05 and 0.3 cycles/year. (0.02 MB XLS) [file pone.0009972.s004.xls]

## Sheet: Feuil1
PC	1	2	3	4	5	6	7	8	9	10
Total	22.73	10.67	7.81	5.2	3.99	3.93	3.34	2.97	2.42	2.27
Low	8.49	3.02	1.67	1.68	0.78	0.82	0.81	0.84	0.44	0.61
Middle	9.86	4.67	4.34	2.28	1.56	1.99	1.63	1.34	1.3	0.95
High	4.34	2.97	1.79	1.24	1.66	1.11	0.9	0.79	0.69	0.71
