# Supplementary material for: Growing Season Temperatures in Europe and Climate Forcings Over the Past 1400 Years
Source: PLoS One. 2010 Apr 1;5(4):e9972. doi: 10.1371/journal.pone.0009972 (PMC2848609; doi:10.1371/journal.pone.0009972)
Supplement: Table S4 — Calibration and verification statistics for each frequency band of the 10 temperature PCs. R is the correlation between observations and estimates on reference data, Rp the corresponding correlation on independent data. R2 is the squared R. RMSEP is the root square of the mean error calculated on the independent data (h-block Jack-knife method, see text). RE is the reduction of error and CE the coefficient of efficiency, both calculated on the independent data. (0.03 MB XLS) [file pone.0009972.s005.xls]

## Sheet: Feuil1
	PC	R	Rp	R2	rmsep	RE	CE
Low	1	0.958	0.792	0.917	1.948	0.601	0.59
frequency	2	0.97	0.727	0.939	1.14	0.502	0.447
band	3	0.943	0.778	0.887	0.921	0.556	0.522
	4	0.972	0.772	0.943	0.744	0.495	0.492
	5	0.946	0.621	0.892	0.629	0.311	0.308
	6	0.949	0.699	0.898	0.556	0.438	0.438
	7	0.949	0.778	0.897	0.58	0.373	0.325
	8	0.953	0.791	0.908	0.671	0.578	0.573
	9	0.888	0.54	0.783	0.713	0.159	0.153
	10	0.95	0.555	0.899	0.611	0.124	0.12
Middle	1	0.641	0.627	0.366	2.43	0.379	0.379
frequency	2	0.62	0.378	0.314	2.109	0.058	0.031
band	3	0.601	0.497	0.306	1.835	0.216	0.214
	4	0.528	0.407	0.16	1.365	0.096	0.096
	5	0.605	0.598	0.268	1.067	0.328	0.327
	6	0.559	0.436	0.21	1.287	0.092	0.091
	7	0.568	0.284	0.23	1.273	-0.038	-0.04
	8	0.562	0.424	0.185	1.093	-0.145	-0.147
	9	0.567	0.365	0.204	1.094	-0.012	-0.019
	10	0.638	0.601	0.352	0.802	0.319	0.311
high	1	0.461	0.526	0.088	1.668	0.209	0.209
frequency	2	0.487	0.569	0.13	1.615	0.274	0.274
band	3	0.7	0.723	0.441	0.978	0.48	0.48
	4	0.405	0.461	0.061	0.954	0.115	0.114
	5	0.496	0.493	0.124	1.172	0.08	0.079
	6	0.601	0.647	0.315	0.85	0.412	0.412
	7	0.58	0.57	0.254	0.831	0.282	0.282
	8	0.585	0.598	0.285	0.731	0.298	0.297
	9	0.697	0.679	0.458	0.617	0.422	0.422
	10	0.538	0.527	0.215	0.715	0.188	0.187
